# Supplementary material for: Vesicle-Like Biomechanics Governs Important Aspects of Nuclear Geometry in Fission Yeast
Source: PLoS One. 2007 Sep 26;2(9):e948. doi: 10.1371/journal.pone.0000948 (PMC1993828; doi:10.1371/journal.pone.0000948)
Supplement: Table S1 — Comparison of pre-mitosis and post-mitosis nuclear diameter (0.02 MB XLS) [file pone.0000948.s002.xls]

## Sheet: Sheet1
	pre-mitosis			post-mitosis
	nuclear diameter			nuclear diameter
no.	min.	max.	mean,	min.	max.	mean,	di/df
	(m)	(m)	di (m)	(m)	(m)	di (m)
1	2.76	3.38	3.07	2.16	2.4	2.28	1.346
				2.37	2.38	2.38	1.293
2	2.61	2.95	2.78	2.07	2.48	2.28	1.222
				2.23	2.3	2.27	1.227
3	2.66	2.73	2.7	1.95	2.28	2.12	1.274
				1.97	2.48	2.23	1.211
4	2.74	3.13	2.94	2.06	2.66	2.36	1.244
				2.09	2.55	2.32	1.265
5	2.57	2.76	2.67	2.1	2.24	2.17	1.228
				2.05	2.2	2.13	1.254
6	2.88	3.05	2.97	2.12	2.14	2.13	1.392
				2.28	2.42	2.35	1.262
7	2.58	2.74	2.66	2.04	2.48	2.26	1.177
				2.07	2.3	2.19	1.217
8	2.73	2.77	2.75	2.2	2.28	2.24	1.228
				2.01	2.26	2.14	1.288
9	2.83	3.09	2.96	1.96	2.23	2.1	1.413
				2.1	2.6	2.35	1.26
10	2.66	2.81	2.74	2.08	2.21	2.15	1.275
				1.97	2.12	2.05	1.337
11	2.72	2.76	2.74	1.95	2.38	2.17	1.266
				1.92	2.58	2.25	1.218
12	2.79	2.81	2.8	2.07	2.6	2.335	1.199
				2.1	2.28	2.19	1.278
			2.81			2.22	1.266
			(Mean)			(Mean)	(Mean)
Table S1. Comparison of pre-mitosis and post-mitosis nuclear
diameter
